# Supplementary material for: Genome-Wide Profiling of bZIP Transcription Factors and FocbZIP11’s Impact on Fusarium TR4 Pathogenicity
Source: Int J Mol Sci. 2025 Feb 9;26(4):1452. doi: 10.3390/ijms26041452 (PMC11855148; doi:10.3390/ijms26041452)
Supplement: Supplementary file 1 [file ijms-26-01452-s001.zip]

Archive with 1 entries (1 files):
- ijms-3419901-supplementary.xls
