# Supplementary material for: Genome-Wide Profiling of bZIP Transcription Factors and FocbZIP11’s Impact on Fusarium TR4 Pathogenicity
Source: Int J Mol Sci. 2025 Feb 9;26(4):1452. doi: 10.3390/ijms26041452 (PMC11855148; doi:10.3390/ijms26041452)
Supplement: Supplementary file 1 [file ijms-26-01452-s001.zip › ijms-3419901-supplementary.xls]

## Sheet: Table S1
	Table S1 Primers used in this study
Number	Primer Name	Sequences (5’-3’)	Notes
1	FocEF1α-q-F	GCTGGTGACTCCAAGAACGA	qRT-PCR analysis
2	FocEF1α-q-R	CATCTTGACGATGGCGGAGT
3	FocbZIP4-q-F	ATGGGATACCAGCCTGTCC	qRT-PCR analysis
4	FocbZIP4-q-R	TCGATTTCGAGCCCGAC
5	FocbZIP6-q-F	ATGGCCTTTGCAGATGTCG	qRT-PCR analysis
6	FocbZIP6-q-R	TTGAGAGATCCGAGCCTTGAAAG
7	FocbZIP11-q-F	CAATAATCAAGAGCAGCATTTGCG	qRT-PCR analysis
8	FocbZIP11-q-R	TCAACTTCGCCTTTCGTGG
9	FocbZIP12-q-F	TCCCCGCCTGAAAACTACG	qRT-PCR analysis
10	FocbZIP12-q-R	GGGGAGCCATTCCTCAATG
11	FocbZIP14-q-F	CTGGTTATGTCTGCAACCC	qRT-PCR analysis
12	FocbZIP14-q-R	ACAACTCCAGAAACATCTAGCC
13	FocbZIP17-q-F	TGCAAAGAGCAGGCGTC	qRT-PCR analysis
14	FocbZIP17-q-R	TCCTTGATCTCTGACCGAAGTG
15	up-F	TTATACGCCATGAATGTCAGATCGAAAG	Amplification of FocbZIP11 gene upstream fragment
16	up-R	CAAAATAGGCATTGATGTGTTGACCTCCCCAAGTAGCAATGACCCAGGG
17	down-F	CTCGTCCGAGGGCAAAGGAATAGAGTAGAGAACCGCATGATATCCATGTGC	Amplification of FocbZIP11 gene downstream fragment
18	down-R	GTCTCTCCTGCATGCCTTTGC
19	I-F	GTCCAGCAAGCGGAGAG	Identification targeted gene deletion transformants
20	I-R	CTTGGTGATATCATCCGTAAACGT
21	HPH-F	GGAGGTCAACACATCAATGCCTATT	Amplification of HPH gene fragment
22	HPH-R	CTACTCTATTCCTTTGCCCT
